# Supplementary material for: The Automated Test of Embodied Cognition: Concept, Development, and Preliminary Findings
Source: Brain Sci. 2023 May 25;13(6):856. doi: 10.3390/brainsci13060856 (PMC10296682; doi:10.3390/brainsci13060856)
Supplement: Supplementary file 1 [file brainsci-13-00856-s001.zip]

Archive with 2 entries (2 files):
- brainsci-2370142- File S1.pdf
- brainsci-2370142-File S2.pdf
